# Supplementary material for: Discovery of a Novel Tetrapeptide against Influenza A Virus: Rational Design, Synthesis, Bioactivity Evaluation and Computational Studies
Source: Pharmaceuticals (Basel). 2021 Sep 23;14(10):959. doi: 10.3390/ph14100959 (PMC8537277; doi:10.3390/ph14100959)
Supplement: Supplementary file 1 [file pharmaceuticals-14-00959-s001.zip]

Archive with 1 entries (1 files):
- pharmaceuticals-1341957-supplementary.pdf
